# Supplementary material for: Aflatoxin B1 Impairs Bone Mineralization in Broiler Chickens
Source: Toxins (Basel). 2024 Feb 2;16(2):78. doi: 10.3390/toxins16020078 (PMC10893327; doi:10.3390/toxins16020078)
Supplement: Supplementary file 1 [file toxins-16-00078-s001.zip]

Archive with 1 entries (1 files):
- toxins-2821307-supplementary.pdf
